# Supplementary material for: Carotenoids Do Not Protect Bacteriochlorophylls in Isolated Light-Harvesting LH2 Complexes of Photosynthetic Bacteria from Destructive Interactions with Singlet Oxygen
Source: Molecules. 2021 Aug 24;26(17):5120. doi: 10.3390/molecules26175120 (PMC8434301; doi:10.3390/molecules26175120)
Supplement: Supplementary file 1 [file molecules-26-05120-s001.zip]

Archive with 1 entries (1 files):
- molecules-1272376-supplementary.pdf
